# Supplementary material for: Post-Vaccination Detection of SARS-CoV-2 Antibody Response with Magnetic Nanoparticle-Based Electrochemical Biosensor System
Source: Biosensors (Basel). 2023 Aug 26;13(9):851. doi: 10.3390/bios13090851 (PMC10526319; doi:10.3390/bios13090851)
Supplement: Supplementary file 1 [file biosensors-13-00851-s001.zip]

Archive with 1 entries (1 files):
- biosensors-2511069-supplementary.pdf
